# Supplementary material for: Evaluation and Development of Analytical Procedures to Assess Buffering Capacity of Carbonate Ruminant Feed Buffers
Source: Animals (Basel). 2024 Aug 13;14(16):2333. doi: 10.3390/ani14162333 (PMC11350906; doi:10.3390/ani14162333)
Supplement: Supplementary file 1 [file animals-14-02333-s001.zip]

Archive with 1 entries (1 files):
- animals-3132284-supplementary.pdf
